# Supplementary material for: Rapid ecosystem-scale consequences of acute deoxygenation on a Caribbean coral reef
Source: Nat Commun. 2021 Jul 26;12:4522. doi: 10.1038/s41467-021-24777-3 (PMC8313580; doi:10.1038/s41467-021-24777-3)
Supplement: Supplementary file 4 — Supplementary Dataset 1 [file 41467_2021_24777_MOESM4_ESM.csv]

Supplementary Data 1. 111 differentially expressed ASVs from hypoxic vs normoxic conditions
Rapid ecosystem-scale consequences of acute deoxygenation on a Caribbean coral reef
Maggie D. Johnson, Jarrod J. Scott, Matthieu Leray, Noelle Lucey, Lucia M. Rodriguez Bravo, William L. Wied, Andrew H. Altieri
ASV	reads	norm	hypo	group	indval	pval	freq	Kingdom	Phylum	Class	Order	Family	Genus
ASV1	52810	48245	4565	normoxic	0.864	0.014	8	Bacteria	Cyanobacteria	Cyanobacteriia	Synechococcales	Cyanobiaceae	Synechococcus_CC9902
ASV3	4009	0	4009	hypoxic	1	0.021	3	Bacteria	Proteobacteria	Alphaproteobacteria	Rhodobacterales	Rhodobacteraceae	Thalassobius
ASV4	3681	3164	517	normoxic	0.786	0.014	8	Bacteria	Proteobacteria	Alphaproteobacteria	SAR11_clade	Clade_I	Clade_Ia
ASV5	3665	13	3652	hypoxic	0.998	0.033	5	Bacteria	Bacteroidota	Bacteroidia	Chitinophagales	Saprospiraceae	Family_Saprospiraceae
ASV6	3609	3147	462	normoxic	0.803	0.022	8	Bacteria	Bacteroidota	Bacteroidia	Flavobacteriales	Flavobacteriaceae	NS2b_marine_group
ASV7	3448	0	3448	hypoxic	1	0.013	3	Bacteria	Proteobacteria	Gammaproteobacteria	Oceanospirillales	Nitrincolaceae	Marinobacterium
ASV10	2148	3	2145	hypoxic	0.999	0.024	4	Bacteria	Campilobacterota	Campylobacteria	Campylobacterales	Arcobacteraceae	Family_Arcobacteraceae
ASV11	2069	0	2069	hypoxic	1	0.018	3	Bacteria	Proteobacteria	Alphaproteobacteria	Rhodobacterales	Rhodobacteraceae	Family_Rhodobacteraceae
ASV12	1989	1818	171	normoxic	0.864	0.023	8	Bacteria	Actinobacteriota	Acidimicrobiia	Actinomarinales	Actinomarinaceae	Candidatus_Actinomarina
ASV13	1977	0	1977	hypoxic	1	0.02	3	Bacteria	Proteobacteria	Alphaproteobacteria	Rhodobacterales	Rhodobacteraceae	Family_Rhodobacteraceae
ASV14	1689	1450	239	normoxic	0.784	0.026	8	Bacteria	Bacteroidota	Bacteroidia	Flavobacteriales	Flavobacteriaceae	NS5_marine_group
ASV15	1632	1632	0	normoxic	1	0.021	5	Bacteria	Bacteroidota	Bacteroidia	Flavobacteriales	Flavobacteriaceae	NS2b_marine_group
ASV16	1626	0	1626	hypoxic	1	0.014	3	Bacteria	Proteobacteria	Gammaproteobacteria	Oceanospirillales	Nitrincolaceae	Family_Nitrincolaceae
ASV17	1570	1379	191	normoxic	0.812	0.011	8	Bacteria	Proteobacteria	Alphaproteobacteria	Puniceispirillales	SAR116_clade	Family_SAR116_clade
ASV18	1536	1453	83	normoxic	0.913	0.011	7	Bacteria	Proteobacteria	Alphaproteobacteria	SAR11_clade	Clade_I	Clade_Ia
ASV19	1431	1350	81	normoxic	0.909	0.02	6	Bacteria	Proteobacteria	Alphaproteobacteria	SAR11_clade	Clade_I	Clade_Ia
ASV22	1387	1350	37	normoxic	0.956	0.023	6	Bacteria	Bacteroidota	Bacteroidia	Cytophagales	Cyclobacteriaceae	Marinoscillum
ASV23	1320	1257	63	normoxic	0.923	0.021	7	Bacteria	Bacteroidota	Bacteroidia	Flavobacteriales	Flavobacteriaceae	NS4_marine_group
ASV24	1298	1203	95	normoxic	0.884	0.016	8	Bacteria	Marinimicrobia_(SAR406_clade)	Phylum_Marinimicrobia_(SAR406_clade)	Phylum_Marinimicrobia_(SAR406_clade)	Phylum_Marinimicrobia_(SAR406_clade)	Phylum_Marinimicrobia_(SAR406_clade)
ASV25	1290	1202	88	normoxic	0.891	0.019	7	Bacteria	Proteobacteria	Alphaproteobacteria	SAR11_clade	Clade_II	Family_Clade_II
ASV26	1279	0	1279	hypoxic	1	0.012	3	Bacteria	Proteobacteria	Gammaproteobacteria	Oceanospirillales	Nitrincolaceae	Pontibacterium
ASV27	1275	0	1275	hypoxic	1	0.018	3	Bacteria	Proteobacteria	Gammaproteobacteria	Oceanospirillales	Nitrincolaceae	Marinobacterium
ASV29	1246	1157	89	normoxic	0.886	0.014	7	Bacteria	Proteobacteria	Alphaproteobacteria	Rhodobacterales	Rhodobacteraceae	Family_Rhodobacteraceae
ASV30	1181	0	1181	hypoxic	1	0.023	3	Bacteria	Proteobacteria	Gammaproteobacteria	Oceanospirillales	Nitrincolaceae	Pontibacterium
ASV33	1090	999	91	normoxic	0.868	0.022	7	Bacteria	Proteobacteria	Alphaproteobacteria	Puniceispirillales	SAR116_clade	Family_SAR116_clade
ASV34	1078	943	135	normoxic	0.807	0.05	8	Archaea	Thermoplasmatota	Thermoplasmata	Marine_Group_II	Order_Marine_Group_II	Order_Marine_Group_II
ASV35	976	768	208	normoxic	0.689	0.039	8	Bacteria	Actinobacteriota	Acidimicrobiia	Actinomarinales	Actinomarinaceae	Candidatus_Actinomarina
ASV36	810	810	0	normoxic	1	0.019	5	Bacteria	Actinobacteriota	Acidimicrobiia	Actinomarinales	Actinomarinaceae	Candidatus_Actinomarina
ASV37	808	0	808	hypoxic	1	0.015	3	Bacteria	Proteobacteria	Gammaproteobacteria	Oceanospirillales	Nitrincolaceae	Pontibacterium
ASV38	806	0	806	hypoxic	1	0.018	3	Bacteria	Bacteroidota	Rhodothermia	Balneolales	Balneolaceae	Balneola
ASV39	795	689	106	normoxic	0.796	0.031	8	Bacteria	Proteobacteria	Alphaproteobacteria	Rhodobacterales	Rhodobacteraceae	Family_Rhodobacteraceae
ASV40	781	72	709	hypoxic	0.943	0.042	5	Bacteria	Bacteroidota	Bacteroidia	Chitinophagales	Saprospiraceae	Family_Saprospiraceae
ASV41	753	0	753	hypoxic	1	0.016	3	Bacteria	Bacteroidota	Bacteroidia	Flavobacteriales	Flavobacteriaceae	Tenacibaculum
ASV43	725	266	459	hypoxic	0.742	0.049	8	Bacteria	Bacteroidota	Rhodothermia	Balneolales	Balneolaceae	Balneola
ASV45	699	699	0	normoxic	1	0.018	5	Bacteria	Bacteroidota	Bacteroidia	Flavobacteriales	Flavobacteriaceae	NS2b_marine_group
ASV46	691	691	0	normoxic	1	0.021	5	Bacteria	Cyanobacteria	Cyanobacteriia	Synechococcales	Cyanobiaceae	Synechococcus_CC9902
ASV47	690	690	0	normoxic	1	0.019	5	Bacteria	Proteobacteria	Alphaproteobacteria	Rhodobacterales	Rhodobacteraceae	Family_Rhodobacteraceae
ASV48	665	548	117	normoxic	0.738	0.028	8	Bacteria	Proteobacteria	Gammaproteobacteria	SAR86_clade	Order_SAR86_clade	Order_SAR86_clade
ASV49	652	580	72	normoxic	0.829	0.019	7	Archaea	Thermoplasmatota	Thermoplasmata	Marine_Group_II	Order_Marine_Group_II	Order_Marine_Group_II
ASV50	647	0	647	hypoxic	1	0.019	3	Bacteria	Bacteroidota	Bacteroidia	Flavobacteriales	Flavobacteriaceae	Formosa
ASV53	612	68	544	hypoxic	0.93	0.011	7	Bacteria	Bacteroidota	Bacteroidia	Flavobacteriales	Flavobacteriaceae	Family_Flavobacteriaceae
ASV54	600	600	0	normoxic	1	0.02	5	Bacteria	Bacteroidota	Bacteroidia	Flavobacteriales	NS9_marine_group	Family_NS9_marine_group
ASV57	559	559	0	normoxic	1	0.025	5	Bacteria	Bacteroidota	Bacteroidia	Flavobacteriales	Flavobacteriaceae	NS2b_marine_group
ASV58	544	453	91	normoxic	0.749	0.018	7	Bacteria	Proteobacteria	Alphaproteobacteria	SAR11_clade	Clade_I	Clade_Ib
ASV59	542	0	542	hypoxic	1	0.015	3	Bacteria	Proteobacteria	Gammaproteobacteria	Chromatiales	Chromatiaceae	Candidatus_Thiobios
ASV60	541	404	137	normoxic	0.639	0.033	8	Bacteria	Proteobacteria	Gammaproteobacteria	Cellvibrionales	Halieaceae	OM60(NOR5)_clade
ASV62	536	0	536	hypoxic	1	0.016	3	Bacteria	Bacteroidota	Bacteroidia	Chitinophagales	Saprospiraceae	Family_Saprospiraceae
ASV64	509	0	509	hypoxic	1	0.024	3	Bacteria	Proteobacteria	Gammaproteobacteria	Chromatiales	Chromatiaceae	Candidatus_Thiobios
ASV65	499	499	0	normoxic	1	0.022	5	Archaea	Thermoplasmatota	Thermoplasmata	Marine_Group_II	Order_Marine_Group_II	Order_Marine_Group_II
ASV66	493	476	17	normoxic	0.944	0.015	6	Archaea	Thermoplasmatota	Thermoplasmata	Marine_Group_II	Order_Marine_Group_II	Order_Marine_Group_II
ASV67	493	463	30	normoxic	0.903	0.014	7	Bacteria	Proteobacteria	Alphaproteobacteria	Rhodobacterales	Rhodobacteraceae	Roseovarius
ASV68	470	445	25	normoxic	0.914	0.016	6	Archaea	Thermoplasmatota	Thermoplasmata	Marine_Group_II	Order_Marine_Group_II	Order_Marine_Group_II
ASV69	464	399	65	normoxic	0.786	0.021	7	Archaea	Thermoplasmatota	Thermoplasmata	Marine_Group_II	Order_Marine_Group_II	Order_Marine_Group_II
ASV70	411	389	22	normoxic	0.914	0.02	6	Bacteria	Proteobacteria	Alphaproteobacteria	Puniceispirillales	SAR116_clade	Candidatus_Puniceispirillum
ASV71	411	385	26	normoxic	0.899	0.02	8	Bacteria	Proteobacteria	Alphaproteobacteria	Defluviicoccales	Order_Defluviicoccales	Order_Defluviicoccales
ASV72	404	0	404	hypoxic	1	0.014	3	Bacteria	Cyanobacteria	Cyanobacteriia	Limnotrichales	Limnotrichaceae	Limnothrix
ASV75	371	371	0	normoxic	1	0.017	5	Bacteria	Proteobacteria	Alphaproteobacteria	SAR11_clade	Clade_II	Family_Clade_II
ASV76	360	67	293	hypoxic	0.879	0.037	5	Bacteria	Bacteroidota	Bacteroidia	Flavobacteriales	Flavobacteriaceae	NS4_marine_group
ASV77	357	357	0	normoxic	1	0.014	5	Archaea	Thermoplasmatota	Thermoplasmata	Marine_Group_II	Order_Marine_Group_II	Order_Marine_Group_II
ASV78	355	355	0	normoxic	1	0.018	5	Bacteria	Actinobacteriota	Acidimicrobiia	Actinomarinales	Actinomarinaceae	Candidatus_Actinomarina
ASV79	344	344	0	normoxic	1	0.025	5	Bacteria	Cyanobacteria	Cyanobacteriia	Synechococcales	Cyanobiaceae	Synechococcus_CC9902
ASV80	339	330	9	normoxic	0.957	0.02	6	Bacteria	Bacteroidota	Bacteroidia	Flavobacteriales	Flavobacteriaceae	NS5_marine_group
ASV81	338	320	18	normoxic	0.914	0.022	6	Bacteria	Proteobacteria	Alphaproteobacteria	Puniceispirillales	SAR116_clade	Family_SAR116_clade
ASV87	310	284	26	normoxic	0.868	0.013	7	Bacteria	Proteobacteria	Alphaproteobacteria	Rhodospirillales	AEGEAN-169_marine_group	Family_AEGEAN-169_marine_group
ASV88	309	241	68	normoxic	0.68	0.02	8	Bacteria	Proteobacteria	Gammaproteobacteria	SAR86_clade	Order_SAR86_clade	Order_SAR86_clade
ASV89	304	257	47	normoxic	0.766	0.016	7	Archaea	Thermoplasmatota	Thermoplasmata	Marine_Group_II	Order_Marine_Group_II	Order_Marine_Group_II
ASV90	304	289	15	normoxic	0.92	0.019	6	Bacteria	Proteobacteria	Alphaproteobacteria	Puniceispirillales	SAR116_clade	Family_SAR116_clade
ASV91	300	262	38	normoxic	0.805	0.019	7	Bacteria	Proteobacteria	Alphaproteobacteria	SAR11_clade	Clade_I	Clade_Ib
ASV93	290	224	66	normoxic	0.671	0.023	8	Bacteria	Marinimicrobia_(SAR406_clade)	Phylum_Marinimicrobia_(SAR406_clade)	Phylum_Marinimicrobia_(SAR406_clade)	Phylum_Marinimicrobia_(SAR406_clade)	Phylum_Marinimicrobia_(SAR406_clade)
ASV95	284	284	0	normoxic	1	0.021	5	Bacteria	Actinobacteriota	Acidimicrobiia	Actinomarinales	Actinomarinaceae	Candidatus_Actinomarina
ASV96	277	250	27	normoxic	0.847	0.019	6	Bacteria	Proteobacteria	Gammaproteobacteria	Cellvibrionales	Halieaceae	OM60(NOR5)_clade
ASV99	274	0	274	hypoxic	1	0.021	3	Bacteria	Proteobacteria	Gammaproteobacteria	Oceanospirillales	Nitrincolaceae	Family_Nitrincolaceae
ASV101	268	0	268	hypoxic	1	0.017	3	Bacteria	Cyanobacteria	Cyanobacteriia	Cyanobacteriales	Phormidiaceae	Trichodesmium_IMS101
ASV102	266	0	266	hypoxic	1	0.02	3	Bacteria	Proteobacteria	Gammaproteobacteria	Oceanospirillales	Nitrincolaceae	Amphritea
ASV103	263	73	190	hypoxic	0.813	0.016	7	Bacteria	Bacteroidota	Bacteroidia	Flavobacteriales	Flavobacteriaceae	Family_Flavobacteriaceae
ASV104	259	0	259	hypoxic	1	0.026	3	Bacteria	Bacteroidota	Bacteroidia	Flavobacteriales	Flavobacteriaceae	Family_Flavobacteriaceae
ASV105	255	230	25	normoxic	0.847	0.038	7	Bacteria	Planctomycetota	Phycisphaerae	Phycisphaerales	Phycisphaeraceae	Urania-1B-19_marine_sediment_group
ASV106	253	253	0	normoxic	1	0.023	5	Bacteria	Proteobacteria	Gammaproteobacteria	SAR86_clade	Order_SAR86_clade	Order_SAR86_clade
ASV111	226	226	0	normoxic	1	0.015	5	Archaea	Thermoplasmatota	Thermoplasmata	Marine_Group_II	Order_Marine_Group_II	Order_Marine_Group_II
ASV113	222	222	0	normoxic	1	0.024	5	Bacteria	Marinimicrobia_(SAR406_clade)	Phylum_Marinimicrobia_(SAR406_clade)	Phylum_Marinimicrobia_(SAR406_clade)	Phylum_Marinimicrobia_(SAR406_clade)	Phylum_Marinimicrobia_(SAR406_clade)
ASV115	218	0	218	hypoxic	1	0.026	3	Bacteria	Bacteroidota	Bacteroidia	Bacteroidales	Marinilabiliaceae	Family_Marinilabiliaceae
ASV117	214	214	0	normoxic	1	0.02	5	Bacteria	Proteobacteria	Alphaproteobacteria	SAR11_clade	Clade_II	Family_Clade_II
ASV118	213	213	0	normoxic	1	0.029	5	Bacteria	Proteobacteria	Gammaproteobacteria	Thiotrichales	Thiotrichaceae	Family_Thiotrichaceae
ASV126	196	194	2	normoxic	0.983	0.021	6	Bacteria	Marinimicrobia_(SAR406_clade)	Phylum_Marinimicrobia_(SAR406_clade)	Phylum_Marinimicrobia_(SAR406_clade)	Phylum_Marinimicrobia_(SAR406_clade)	Phylum_Marinimicrobia_(SAR406_clade)
ASV127	193	0	193	hypoxic	1	0.03	3	Bacteria	Planctomycetota	Planctomycetes	Planctomycetales	Rubinisphaeraceae	Family_Rubinisphaeraceae
ASV128	192	22	170	hypoxic	0.928	0.023	4	Bacteria	Bacteroidota	Bacteroidia	Flavobacteriales	Cryomorphaceae	Family_Cryomorphaceae
ASV130	190	0	190	hypoxic	1	0.016	3	Bacteria	Cloacimonadota	Cloacimonadia	Cloacimonadales	MSBL8	Family_MSBL8
ASV131	189	178	11	normoxic	0.907	0.018	7	Bacteria	Proteobacteria	Gammaproteobacteria	SAR86_clade	Order_SAR86_clade	Order_SAR86_clade
ASV133	188	188	0	normoxic	1	0.021	5	Archaea	Thermoplasmatota	Thermoplasmata	Thermoplasmata_or	Thermoplasmata_fa	Marine_Group_III
ASV134	188	50	138	hypoxic	0.821	0.042	7	Bacteria	Planctomycetota	OM190	Class_OM190	Class_OM190	Class_OM190
ASV140	180	167	13	normoxic	0.885	0.017	7	Bacteria	Proteobacteria	Alphaproteobacteria	SAR11_clade	Clade_III	Family_Clade_III
ASV147	165	165	0	normoxic	1	0.018	5	Bacteria	Proteobacteria	Alphaproteobacteria	SAR11_clade	Clade_I	Clade_Ib
ASV151	162	0	162	hypoxic	1	0.023	3	Bacteria	Planctomycetota	Phycisphaerae	Phycisphaerales	Phycisphaeraceae	CL500-3
ASV152	159	159	0	normoxic	1	0.024	5	Bacteria	Proteobacteria	Gammaproteobacteria	SAR86_clade	Order_SAR86_clade	Order_SAR86_clade
ASV154	156	156	0	normoxic	1	0.017	5	Bacteria	Actinobacteriota	Acidimicrobiia	Microtrichales	Microtrichaceae	Sva0996_marine_group
ASV155	155	35	120	hypoxic	0.851	0.045	4	Bacteria	Proteobacteria	Gammaproteobacteria	Cellvibrionales	Halieaceae	OM60(NOR5)_clade
ASV156	155	0	155	hypoxic	1	0.023	3	Bacteria	Proteobacteria	Gammaproteobacteria	Alteromonadales	Alteromonadaceae	Family_Alteromonadaceae
ASV160	142	127	15	normoxic	0.836	0.023	7	Bacteria	Dadabacteria	Dadabacteriia	Dadabacteriales	Order_Dadabacteriales	Order_Dadabacteriales
ASV163	136	0	136	hypoxic	1	0.02	3	Bacteria	Bacteroidota	Bacteroidia	Flavobacteriales	Flavobacteriaceae	NS4_marine_group
ASV164	134	21	113	hypoxic	0.9	0.048	5	Bacteria	Bacteroidota	Bacteroidia	Flavobacteriales	Flavobacteriaceae	Family_Flavobacteriaceae
ASV175	129	34	95	hypoxic	0.823	0.048	4	Bacteria	Proteobacteria	Gammaproteobacteria	Chromatiales	Chromatiaceae	Candidatus_Thiobios
ASV180	125	125	0	normoxic	1	0.015	5	Bacteria	Proteobacteria	Alphaproteobacteria	Defluviicoccales	Order_Defluviicoccales	Order_Defluviicoccales
ASV182	123	112	11	normoxic	0.859	0.018	8	Bacteria	Bacteroidota	Bacteroidia	Flavobacteriales	Flavobacteriaceae	NS4_marine_group
ASV183	122	0	122	hypoxic	1	0.018	3	Bacteria	Bacteroidota	Bacteroidia	Flavobacteriales	Cryomorphaceae	Family_Cryomorphaceae
ASV184	121	0	121	hypoxic	1	0.027	3	Bacteria	Bacteroidota	Bacteroidia	Bacteroidales	Prolixibacteraceae	Roseimarinus
ASV186	120	0	120	hypoxic	1	0.018	3	Bacteria	Desulfobacterota	Desulfovibrionia	Desulfovibrionales	Desulfovibrionaceae	Desulfovibrio
ASV188	119	119	0	normoxic	1	0.018	5	Bacteria	Proteobacteria	Alphaproteobacteria	Rhodobacterales	Rhodobacteraceae	Family_Rhodobacteraceae
ASV189	119	119	0	normoxic	1	0.01	5	Bacteria	Proteobacteria	Alphaproteobacteria	Puniceispirillales	SAR116_clade	Family_SAR116_clade
ASV194	112	0	112	hypoxic	1	0.025	3	Bacteria	Bacteroidota	Bacteroidia	Flavobacteriales	Flavobacteriaceae	NS4_marine_group
ASV200	104	0	104	hypoxic	1	0.017	3	Bacteria	Bacteroidota	Bacteroidia	Bacteroidales	Prolixibacteraceae	Draconibacterium
ASV203	102	102	0	normoxic	1	0.015	5	Bacteria	Proteobacteria	Gammaproteobacteria	SAR86_clade	Order_SAR86_clade	Order_SAR86_clade
