# Supplementary material for: Rapid ecosystem-scale consequences of acute deoxygenation on a Caribbean coral reef
Source: Nat Commun. 2021 Jul 26;12:4522. doi: 10.1038/s41467-021-24777-3 (PMC8313580; doi:10.1038/s41467-021-24777-3)
Supplement: Supplementary file 9 — Source Data [file 41467_2021_24777_MOESM9_ESM.xlsx]

## Sheet: Fig 2a Symbiont Density
Rapid ecosystem-scale consequences of acute deoxygenation on a Caribbean coral reef
Maggie D Johnson, Jarrod J Scot, Matthieu Leray, Noelle Lucey, Lucia M Rodriguez Bravo,William L Wied, Andrew H Altieri
Source Data: Figure 2a Symbiont densities of Agaricia tenuifolia
Site Name	Site	Colony ID	Coral Fragment ID	Symbiont Density (cells per cm2)
Cayo Coral	Reference	1	A	411086
Cayo Coral	Reference	1	B	199325
Cayo Coral	Reference	1	C	411812
Cayo Coral	Reference	2	A	1.08942e+06
Cayo Coral	Reference	2	B	353671
Cayo Coral	Reference	2	C	891722
Cayo Coral	Reference	3	A	2.09072e+06
Cayo Coral	Reference	3	B	1.15504e+06
Cayo Coral	Reference	3	C	642202
Cayo Coral	Reference	4	A	652849
Cayo Coral	Reference	4	B	578222
Cayo Coral	Reference	4	C	994269
Cayo Coral	Reference	5	A	905039
Cayo Coral	Reference	5	B	519780
Cayo Coral	Reference	5	C	716038
Cayo Coral	Reference	6	A	878768
Cayo Coral	Reference	6	B	1.62922e+06
Cayo Coral	Reference	6	C	1.57409e+06
Cayo Roldan	Impacted	1	A	221313
Cayo Roldan	Impacted	1	B	304853
Cayo Roldan	Impacted	1	C	92765.8
Cayo Roldan	Impacted	2	A	109733
Cayo Roldan	Impacted	2	B	40397.2
Cayo Roldan	Impacted	2	C	126538
Cayo Roldan	Impacted	3	A	76967
Cayo Roldan	Impacted	3	B	55025.9
Cayo Roldan	Impacted	3	C	283327
Cayo Roldan	Impacted	4	A	295785
Cayo Roldan	Impacted	4	B	151483
Cayo Roldan	Impacted	4	C	202059
Cayo Roldan	Impacted	5	A	344628
Cayo Roldan	Impacted	5	B	182781
Cayo Roldan	Impacted	5	C	269405
Cayo Roldan	Impacted	6	A	170852
Cayo Roldan	Impacted	6	B
Cayo Roldan	Impacted	6	C	261408

## Sheet: Fig 2c,e Whole Community Comp
Rapid ecosystem-scale consequences of acute deoxygenation on a Caribbean coral reef
Maggie D Johnson, Jarrod J Scot, Matthieu Leray, Noelle Lucey, Lucia M Rodriguez Bravo,William L Wied, Andrew H Altieri
Source Data: Figures 2c and 2e Whole community benthic assemblage
Site Name	Site	Timepoint	Plot	Live Coral	Bleached Coral	PB Coral	Dead Coral	Inverts	Sponge	Dead Sponge	Sand	Rubble	Turf	Macroalgae	Encrusting Algae
Cayo Roldan	Impacted	After	0	30	0	0	4	28	14	0	16	8	0	0	0
Cayo Roldan	Impacted	After	10	18	0	0	12	20	14	0	18	18	0	0	0
Cayo Roldan	Impacted	After	15	38	0	0	10	6	12	0	16	18	0	0	0
Cayo Roldan	Impacted	After	20	24	0	0	2	32	18	0	12	12	0	0	0
Cayo Roldan	Impacted	After	25	26	0	0	14	8	6	0	16	30	0	0	0
Cayo Roldan	Impacted	After	30	32	0	0	22	12	10	0	16	8	0	0	0
Cayo Roldan	Impacted	After	35	24	0	0	18	22	30	0	4	2	0	0	0
Cayo Roldan	Impacted	After	40	0	0	0	12	12	22	0	34	18	2	0	0
Cayo Roldan	Impacted	After	45	10	0	0	28	6	10	0	18	28	0	0	0
Cayo Roldan	Impacted	After	50	24	0	0	14	10	14	0	24	14	0	0	0
Cayo Roldan	Impacted	After	5	30	0	0	20	28	8	0	4	10	0	0	0
Cayo Roldan	Impacted	During	0	26	0	0	8	26	14	0	14	12	0	0	0
Cayo Roldan	Impacted	During	10	14	6	6	16	16	14	0	14	14	0	0	0
Cayo Roldan	Impacted	During	15	10	16	2	22	12	2	0	20	16	0	0	0
Cayo Roldan	Impacted	During	20	22	2	0	2	30	20	0	12	12	0	0	0
Cayo Roldan	Impacted	During	25	24	4	6	16	12	6	0	14	14	4	0	0
Cayo Roldan	Impacted	During	30	18	0	6	34	10	10	0	14	8	0	0	0
Cayo Roldan	Impacted	During	35	24	8	8	14	10	12	0	14	10	0	0	0
Cayo Roldan	Impacted	During	40	2	0	0	8	6	2	10	30	30	12	0	0
Cayo Roldan	Impacted	During	45	0	0	14	30	10	6	0	18	22	0	0	0
Cayo Roldan	Impacted	During	50	10	6	18	26	12	10	0	10	6	2	0	0
Cayo Roldan	Impacted	During	5	16	4	0	10	30	14	0	12	14	0	0	0
Cayo Roldan	Impacted	Before	0	36	0	0	0	30	10	0	10	14	0	0	0
Cayo Roldan	Impacted	Before	10	22	0	0	6	24	26	0	10	12	0	0	0
Cayo Roldan	Impacted	Before	15	36	0	4	4	10	8	0	24	12	2	0	0
Cayo Roldan	Impacted	Before	20	22	0	0	0	28	20	0	14	14	2	0	0
Cayo Roldan	Impacted	Before	25	34	0	0	0	26	14	0	8	18	0	0	0
Cayo Roldan	Impacted	Before	30	38	0	0	0	18	8	0	26	10	0	0	0
Cayo Roldan	Impacted	Before	35	46	0	0	2	14	10	0	10	18	0	0	0
Cayo Roldan	Impacted	Before	40	12	0	0	4	6	16	0	38	18	6	0	0
Cayo Roldan	Impacted	Before	45	30	0	0	8	10	8	0	10	32	2	0	0
Cayo Roldan	Impacted	Before	50	32	0	0	0	12	18	0	18	18	0	2	0
Cayo Roldan	Impacted	Before	5	26	0	0	0	26	10	0	16	20	2	0	0
Cayo Coral	Reference	Before	5	12	0	0	0	0	2	0	0	0	6	44	34
Cayo Coral	Reference	Before	0	8	0	0	2	0	4	0	0	0	22	48	16
Cayo Coral	Reference	Before	10	6	0	0	0	0	2	0	0	0	6	68	14
Cayo Coral	Reference	Before	15	0	0	0	0	8	0	0	0	2	16	32	38
Cayo Coral	Reference	Before	20	16	0	0	0	0	10	0	0	0	32	16	24
Cayo Coral	Reference	Before	25	76	0	0	0	2	0	0	0	0	0	6	14
Cayo Coral	Reference	Before	30	2	0	0	0	4	0	0	0	2	12	46	32
Cayo Coral	Reference	Before	35	8	0	0	0	10	8	0	0	0	16	32	22
Cayo Coral	Reference	Before	40	32	0	0	0	16	6	0	0	0	10	10	24
Cayo Coral	Reference	Before	45	20	0	0	0	14	2	0	0	0	18	2	42
Cayo Coral	Reference	Before	50	4	0	0	0	2	0	0	0	0	2	0	92
Cayo Coral	Reference	Before	5	12	0	0	0	0	2	0	0	0	6	44	34
Cayo Coral	Reference	During	0	8	0	0	4	0	0	0	0	2	4	72	10
Cayo Coral	Reference	During	10	6	0	0	0	0	2	0	0	0	0	84	8
Cayo Coral	Reference	During	15	0	0	0	0	10	2	0	0	2	8	54	24
Cayo Coral	Reference	During	20	10	0	0	2	0	20	0	0	2	4	36	18
Cayo Coral	Reference	During	25	74	0	0	6	0	0	0	0	0	0	2	14
Cayo Coral	Reference	During	30	2	0	0	0	4	0	0	0	0	4	74	8
Cayo Coral	Reference	During	35	8	0	0	0	4	4	0	0	0	2	66	16
Cayo Coral	Reference	During	40	28	0	0	0	18	8	0	0	2	4	14	22
Cayo Coral	Reference	During	45	22	0	0	0	14	0	0	0	0	24	2	36
Cayo Coral	Reference	During	50	0	0	0	0	0	0	0	0	0	12	0	80
Cayo Coral	Reference	After	5	6	0	0	0	0	2	0	0	2	12	64	10
Cayo Coral	Reference	After	0	6	0	0	0	0	0	0	0	0	6	76	12
Cayo Coral	Reference	After	10	10	0	0	0	2	0	0	0	2	0	70	16
Cayo Coral	Reference	After	15	2	0	0	0	4	6	0	0	2	8	30	46
Cayo Coral	Reference	After	20	10	0	0	0	4	14	0	0	8	16	32	16
Cayo Coral	Reference	After	25	66	0	6	8	0	0	0	0	2	0	0	18
Cayo Coral	Reference	After	30	0	0	0	0	2	2	0	0	6	30	34	26
Cayo Coral	Reference	After	35	8	0	0	0	6	8	0	0	4	10	44	14
Cayo Coral	Reference	After	40	38	0	0	0	14	2	0	0	2	6	30	8
Cayo Coral	Reference	After	45	2	0	0	0	6	4	0	0	0	36	0	52
Cayo Coral	Reference	After	50	4	0	0	0	6	0	0	0	2	10	0	76

## Sheet: Fig 2d, S3a, S3b Coral communit
Rapid ecosystem-scale consequences of acute deoxygenation on a Caribbean coral reef
Maggie D Johnson, Jarrod J Scot, Matthieu Leray, Noelle Lucey, Lucia M Rodriguez Bravo,William L Wied, Andrew H Altieri
Source Data: Figures 2d, S3a, S3b Coral only benthic data
Site Name	Site	Time Point	Plot	L-Agaricia	L-Millepora	L-Porites	B-Agaricia	B-Porites	B-Millepora	D-Porites	D-Millepora	D-Agaricia	PB-Agaricia	PB-Millepora	PB-Porites	Acropora Palmata	Colpophyllia natans	Porites Astreoides	Favia fragum	M.complanata
Cayo Roldan	Impacted	After	0	0	2	28	0	0	0	2	0	2	0	0	0	0	0	0	0	0
Cayo Roldan	Impacted	After	10	0	0	18	0	0	0	10	0	2	0	0	0	0	0	0	0	0
Cayo Roldan	Impacted	After	15	4	20	14	0	0	0	4	0	6	0	0	0	0	0	0	0	0
Cayo Roldan	Impacted	After	20	2	0	22	0	0	0	0	0	2	0	0	0	0	0	0	0	0
Cayo Roldan	Impacted	After	25	2	0	24	0	0	0	10	0	4	0	0	0	0	0	0	0	0
Cayo Roldan	Impacted	After	30	0	2	30	0	0	0	20	0	2	0	0	0	0	0	0	0	0
Cayo Roldan	Impacted	After	35	0	0	24	0	0	0	12	2	4	0	0	0	0	0	0	0	0
Cayo Roldan	Impacted	After	40	0	0	0	0	0	0	8	0	4	0	0	0	0	0	0	0	0
Cayo Roldan	Impacted	After	45	6	0	4	0	0	0	22	0	6	0	0	0	0	0	0	0	0
Cayo Roldan	Impacted	After	50	4	14	6	0	0	0	10	0	4	0	0	0	0	0	0	0	0
Cayo Roldan	Impacted	After	5	4	16	10	0	0	0	16	2	2	0	0	0	0	0	0	0	0
Cayo Roldan	Impacted	During	0	0	0	26	0	0	0	4	0	4	0	0	0	0	0	0	0	0
Cayo Roldan	Impacted	During	10	0	0	14	4	2	0	14	0	2	0	0	6	0	0	0	0	0
Cayo Roldan	Impacted	During	15	2	0	8	2	0	14	6	0	16	2	0	0	0	0	0	0	0
Cayo Roldan	Impacted	During	20	0	0	22	2	0	0	0	0	2	0	0	0	0	0	0	0	0
Cayo Roldan	Impacted	During	25	0	0	24	4	0	0	8	0	8	0	0	6	0	0	0	0	0
Cayo Roldan	Impacted	During	30	0	0	18	0	0	0	32	0	2	0	0	6	0	0	0	0	0
Cayo Roldan	Impacted	During	35	0	2	22	2	2	4	4	0	10	0	0	8	0	0	0	0	0
Cayo Roldan	Impacted	During	40	0	0	2	0	0	0	6	0	2	0	0	0	0	0	0	0	0
Cayo Roldan	Impacted	During	45	0	0	0	0	0	0	6	0	24	14	0	0	0	0	0	0	0
Cayo Roldan	Impacted	During	50	0	6	4	4	0	2	0	0	26	14	4	0	0	0	0	0	0
Cayo Roldan	Impacted	During	5	0	8	8	4	0	0	6	0	4	0	0	0	0	0	0	0	0
Cayo Roldan	Impacted	Before	0	4	2	30	0	0	0	0	0	0	0	0	0	0	0	0	0	0
Cayo Roldan	Impacted	Before	10	0	0	22	0	0	0	4	0	2	0	0	0	0	0	0	0	0
Cayo Roldan	Impacted	Before	15	16	2	18	0	0	0	2	0	2	0	4	0	0	0	0	0	0
Cayo Roldan	Impacted	Before	20	10	0	12	0	0	0	0	0	0	0	0	0	0	0	0	0	0
Cayo Roldan	Impacted	Before	25	8	0	26	0	0	0	0	0	0	0	0	0	0	0	0	0	0
Cayo Roldan	Impacted	Before	30	0	2	36	0	0	0	0	0	0	0	0	0	0	0	0	0	0
Cayo Roldan	Impacted	Before	35	2	8	36	0	0	0	0	0	2	0	0	0	0	0	0	0	0
Cayo Roldan	Impacted	Before	40	4	0	8	0	0	0	2	0	2	0	0	0	0	0	0	0	0
Cayo Roldan	Impacted	Before	45	26	0	4	0	0	0	4	0	4	0	0	0	0	0	0	0	0
Cayo Roldan	Impacted	Before	50	22	8	2	0	0	0	0	0	0	0	0	0	0	0	0	0	0
Cayo Roldan	Impacted	Before	5	4	6	16	0	0	0	0	0	0	0	0	0	0	0	0	0	0
Cayo Coral	Reference	Before	5	0	0	2	0	0	0	0	0	0	0	0	0	0	0	6	0	4
Cayo Coral	Reference	Before	0	2	0	0	0	0	0	0	0	0	0	0	0	0	0	0	0	6
Cayo Coral	Reference	Before	10	2	0	0	0	0	0	0	0	0	0	0	0	0	0	2	0	2
Cayo Coral	Reference	Before	15	0	0	0	0	0	0	0	0	0	0	0	0	0	0	0	0	0
Cayo Coral	Reference	Before	20	6	0	2	0	0	0	0	0	0	0	0	0	0	0	2	0	6
Cayo Coral	Reference	Before	25	0	0	0	0	0	0	0	0	0	0	0	0	68	0	0	0	8
Cayo Coral	Reference	Before	30	0	0	0	0	0	0	0	0	0	0	0	0	0	0	2	0	0
Cayo Coral	Reference	Before	35	0	0	0	0	0	0	0	0	0	0	0	0	0	6	2	0	0
Cayo Coral	Reference	Before	40	14	0	4	0	0	0	0	0	0	0	0	0	0	0	6	0	8
Cayo Coral	Reference	Before	45	0	0	0	0	0	0	0	0	0	0	0	0	14	0	0	0	6
Cayo Coral	Reference	Before	50	0	4	0	0	0	0	0	0	0	0	0	0	0	0	0	0	0
Cayo Coral	Reference	Before	5	0	0	2	0	0	0	0	0	0	0	0	0	0	0	6	0	4
Cayo Coral	Reference	During	0	0	0	2	0	0	0	0	0	0	0	0	0	0	0	0	0	6
Cayo Coral	Reference	During	10	2	0	0	0	0	0	0	0	0	0	0	0	0	0	2	0	2
Cayo Coral	Reference	During	15	0	0	0	0	0	0	0	0	0	0	0	0	0	0	0	0	0
Cayo Coral	Reference	During	20	2	0	0	0	0	0	0	0	0	0	0	0	0	0	4	0	4
Cayo Coral	Reference	During	25	4	0	0	0	0	0	0	0	0	0	0	0	54	0	0	0	16
Cayo Coral	Reference	During	30	0	0	0	0	0	0	0	0	0	0	0	0	0	0	2	0	0
Cayo Coral	Reference	During	35	0	0	0	0	0	0	0	0	0	0	0	0	0	6	2	0	0
Cayo Coral	Reference	During	40	12	0	8	0	0	0	0	0	0	0	0	0	0	0	0	0	8
Cayo Coral	Reference	During	45	2	0	0	0	0	0	0	0	0	0	0	0	16	0	0	0	4
Cayo Coral	Reference	During	50	0	0	0	0	0	0	0	0	0	0	0	0	0	0	0	0	0
Cayo Coral	Reference	After	5	0	0	6	0	0	0	0	0	0	0	0	0	0	0	0	0	0
Cayo Coral	Reference	After	0	0	2	0	0	0	0	0	0	0	0	0	0	0	0	0	0	4
Cayo Coral	Reference	After	10	2	0	2	0	0	0	0	0	0	0	0	0	0	0	2	0	4
Cayo Coral	Reference	After	15	0	0	0	0	0	0	0	0	0	0	0	0	0	0	0	2	0
Cayo Coral	Reference	After	20	6	0	0	0	0	0	0	0	0	0	0	0	0	0	4	0	0
Cayo Coral	Reference	After	25	0	0	0	0	0	0	0	0	0	0	0	0	52	0	0	0	14
Cayo Coral	Reference	After	30	0	0	0	0	0	0	0	0	0	0	0	0	0	0	0	0	0
Cayo Coral	Reference	After	35	0	0	0	0	0	0	0	0	0	0	0	0	0	6	2	0	0
Cayo Coral	Reference	After	40	16	0	2	0	0	0	0	0	0	0	0	0	0	0	0	0	20
Cayo Coral	Reference	After	45	0	0	0	0	0	0	0	0	0	0	0	0	0	0	0	0	2
Cayo Coral	Reference	After	50	0	2	0	0	0	0	0	0	0	0	0	0	2	0	0	0	0

## Sheet: Fig S2a Yield
Rapid ecosystem-scale consequences of acute deoxygenation on a Caribbean coral reef
Maggie D Johnson, Jarrod J Scot, Matthieu Leray, Noelle Lucey, Lucia M Rodriguez Bravo,William L Wied, Andrew H Altieri
Source Data: Supp. Figure 2a Maximum quantum yield of Agaricia tenuifolia
Site Name	Site	Colony ID	Coral Fragment ID	Maximum Quantum Yield	Chl a Concentration (ug per cm2)
Cayo Coral	Reference	1	A	0.650333	2.59706
Cayo Coral	Reference	1	B	0.645333	1.2351
Cayo Coral	Reference	1	C	0.651333	2.62032
Cayo Coral	Reference	2	A	0.639333	4.55718
Cayo Coral	Reference	2	B	0.621333	1.85275
Cayo Coral	Reference	2	C	0.638333	2.81548
Cayo Coral	Reference	3	A	0.679667	3.35685
Cayo Coral	Reference	3	B	0.621667	4.22903
Cayo Coral	Reference	3	C	0.70475	3.90672
Cayo Coral	Reference	4	A	0.667333	3.60096
Cayo Coral	Reference	4	B	0.658	6.1261
Cayo Coral	Reference	4	C	0.683333	5.87267
Cayo Coral	Reference	5	A	0.638667	4.25895
Cayo Coral	Reference	5	B	0.658333	2.63169
Cayo Coral	Reference	5	C	0.662333	3.59552
Cayo Coral	Reference	6	A	0.595333	3.73545
Cayo Coral	Reference	6	B	0.613667	7.07211
Cayo Coral	Reference	6	C	0.637	7.24475
Cayo Roldan	Impacted	1	A	0.52075	1.3817
Cayo Roldan	Impacted	1	B	0.526333	2.61283
Cayo Roldan	Impacted	1	C	0.592333	1.34503
Cayo Roldan	Impacted	2	A	0.49525	1.42143
Cayo Roldan	Impacted	2	B	0.565667	0.767913
Cayo Roldan	Impacted	2	C	0.597667	1.14771
Cayo Roldan	Impacted	3	A	0.60925	0.845319
Cayo Roldan	Impacted	3	B	0.56	0.422637
Cayo Roldan	Impacted	3	C	0.55	1.81206
Cayo Roldan	Impacted	4	A	0.465	1.86141
Cayo Roldan	Impacted	4	B	0.631667	0.892306
Cayo Roldan	Impacted	4	C	0.5	1.35412
Cayo Roldan	Impacted	5	A	0.615667	2.30557
Cayo Roldan	Impacted	5	B	0.559667	1.87848
Cayo Roldan	Impacted	5	C	0.622333	2.8004
Cayo Roldan	Impacted	6	A	0.628667	1.9355
Cayo Roldan	Impacted	6	B	0.607667	2.6486
Cayo Roldan	Impacted	6	C	0.591333	1.45656

## Sheet: Fig S2b Chla
Rapid ecosystem-scale consequences of acute deoxygenation on a Caribbean coral reef
Maggie D Johnson, Jarrod J Scot, Matthieu Leray, Noelle Lucey, Lucia M Rodriguez Bravo,William L Wied, Andrew H Altieri
Source Data: Supp. Figure 2b Chlorophyll a concentrations of Agaricia tenuifolia
Site Name	Site	Colony ID	Coral Fragment ID	Chl a Concentration (ug per cm2)
Cayo Coral	Reference	1	A	2.59706
Cayo Coral	Reference	1	B	1.2351
Cayo Coral	Reference	1	C	2.62032
Cayo Coral	Reference	2	A	4.55718
Cayo Coral	Reference	2	B	1.85275
Cayo Coral	Reference	2	C	2.81548
Cayo Coral	Reference	3	A	3.35685
Cayo Coral	Reference	3	B	4.22903
Cayo Coral	Reference	3	C	3.90672
Cayo Coral	Reference	4	A	3.60096
Cayo Coral	Reference	4	B	6.1261
Cayo Coral	Reference	4	C	5.87267
Cayo Coral	Reference	5	A	4.25895
Cayo Coral	Reference	5	B	2.63169
Cayo Coral	Reference	5	C	3.59552
Cayo Coral	Reference	6	A	3.73545
Cayo Coral	Reference	6	B	7.07211
Cayo Coral	Reference	6	C	7.24475
Cayo Roldan	Impacted	1	A	1.3817
Cayo Roldan	Impacted	1	B	2.61283
Cayo Roldan	Impacted	1	C	1.34503
Cayo Roldan	Impacted	2	A	1.42143
Cayo Roldan	Impacted	2	B	0.767913
Cayo Roldan	Impacted	2	C	1.14771
Cayo Roldan	Impacted	3	A	0.845319
Cayo Roldan	Impacted	3	B	0.422637
Cayo Roldan	Impacted	3	C	1.81206
Cayo Roldan	Impacted	4	A	1.86141
Cayo Roldan	Impacted	4	B	0.892306
Cayo Roldan	Impacted	4	C	1.35412
Cayo Roldan	Impacted	5	A	2.30557
Cayo Roldan	Impacted	5	B	1.87848
Cayo Roldan	Impacted	5	C	2.8004
Cayo Roldan	Impacted	6	A	1.9355
Cayo Roldan	Impacted	6	B	2.6486
Cayo Roldan	Impacted	6	C	1.45656
